# Supplementary material for: Thermally Evaporated Copper Iodide Hole-Transporter for Stable CdS/CdTe Thin-Film Solar Cells
Source: Nanomaterials (Basel). 2022 Jul 21;12(14):2507. doi: 10.3390/nano12142507 (PMC9315675; doi:10.3390/nano12142507)
Supplement: Supplementary file 1 [file nanomaterials-12-02507-s001.zip]

Archive with 1 entries (1 files):
- nanomaterials-1779491-supplementary.pdf
